# Supplementary material for: The Diversity of Morphological Traits and Seed Metabolomic Composition in Buckwheat Genetic Resources
Source: Plants (Basel). 2025 Mar 13;14(6):903. doi: 10.3390/plants14060903 (PMC11945147; doi:10.3390/plants14060903)
Supplement: Supplementary file 1 [file plants-14-00903-s001.zip]

Archive with 4 entries (4 files):
- Table S1 CZ.xlsx
- Table S2 AT.xlsx
- Table S3.xlsx
- Table S4 Mass spectrometric data.xlsx
