# Supplementary material for: The Diversity of Morphological Traits and Seed Metabolomic Composition in Buckwheat Genetic Resources
Source: Plants (Basel). 2025 Mar 13;14(6):903. doi: 10.3390/plants14060903 (PMC11945147; doi:10.3390/plants14060903)
Supplement: Supplementary file 1 [file plants-14-00903-s001.zip › Table S1 CZ.xlsx]

## Sheet: Table S1
Table S1 Evaluation of selected morphological traits and chemical compounds (expressed as mean value±sd) in buckwheat seed in Czech Republic in 2019-2021
Name_long	Country_year	ID	Name	Species	Growth and branch shoot habit	Plant branching	Leaf number	Days to maturity	Plant height (cm)	Crop height (cm)	Leaf blade length (cm)	Leaf blade width (cm)	Number of flowers clusters per cyme	Number of seeds per cyme	1000-seed weight (g)	Gallic acid (ug/g)	Procyanidine B1+B3 (ug/g)	Catechin (ug/g)	Chlorogenic acid (ug/g)	Caffeic acid (ug/g)	Epicatechin (ug/g)	Orientin (ug/g)	Isoorientin (ug/g)	Vitexin (ug/g)	Isovitexin (ug/g)	Hyperoside (ug/g)	Isoquercetin (ug/g)	Rutin (ug/g)	Quercitrin (ug/g)	Quercetin (ug/g)	Naringenin (ug/g)	Apigenin (ug/g)	Total phenolic content (GAE mg/g dw)	Antiox. Activity (mmol TE/g dw)
Aelita	CZ_19	01Z5000001	Aelita	FE	7	3	9	5	111.8±16.31	80	5.92±6.85	5.86±9.73	30.8±14.41	20±10.73	25.68	4.42±0.55	0.23±0.01	23.26±0.95	0.86±0.04	0.26±0.02	76.17±1.97	20.61±0.59	16.59±0.42	64.17±2.6	29.67±1.02	41.39±0.26	8.06±0.26	226.95±4.58	3.17±0.08	3.54±0.02	0.46±0.01	0.33±0.01	3.17±1.57	11.84±2.1
Aelita	CZ_20	01Z5000001	Aelita	FE	5	4	3	4	115.9±7.37	79	6.38±2.1	7.04±2.45	2.4±1.36	16.2±14.34	22.62	3.39±0.02	1±0.01	22.29±0.17	3.02±0.08	0.25±0.01	57.57±0.44	29.48±0.29	29.7±0.44	39.1±0.36	31.24±0.33	67.99±0.65	6.69±0.09	207.4±0.7	2.37±0.04	3.03±0.05	0.15±0.01	0.29±0	3.96±1.50	15.49±2.19
Aelita	CZ_21	01Z5000001	Aelita	FE	3	5	3	3	122±10.39	85	6.14±8.19	6.32±9.26	3.5±1.12	16.4±9.68	26.83	5.5±0.09	0.02±0.01	19.04±1.62	0.28±0.02	0.18±0.01	49.52±0.8	13.06±0.43	14.65±0.49	32.47±2.06	25.7±1.75	58.34±2	9.23±0.67	280.36±6.93	1.59±0.13	5.07±0.3	0.22±0.01	0.32±0.01	3.85±1.88	12±0.31
Alaya 846	CZ_19	01Z5000013	Alaya 846	FE	7	3	9	5	102.4±10.82	85	5.86±8.87	6.16±9.42	99±33.96	17.2±10.18	22.13	6.64±0.14	0.05±0.01	17.89±0.16	0.9±0.03	0.23±0	65.41±0.54	31.19±0.28	20.61±0.13	90.94±0.45	44.98±0.74	25.66±0.54	4±0.09	163.83±0.83	1.81±0.04	2.14±0.03	0.35±0.02	0.23±0.01	2.84±1.29	13.02±2.12
Alaya 846	CZ_20	01Z5000013	Alaya 846	FE	5	5	3	4	87.7±9.5	82	4.52±1.37	4.96±1.06	4.3±0.64	16.2±5.93	15.14	8.6±0.1	0.12±0.01	16.25±0.25	2.6±0.1	0.46±0.01	36.98±0.28	42.93±0.49	30.42±0.61	134.71±0.93	85.52±0.81	34.95±0.39	5.73±0.15	225.96±1.87	4.32±0.03	15.03±0.91	0.14±0	0.47±0.01	2.95±1.35	13.48±2.03
Alaya 846	CZ_21	01Z5000013	Alaya 846	FE	3	4	3	3	117.6±9.59	87	5.88±10.38	5.94±12.88	6.7±1.42	18.7±13.58	21.44	3.55±0.06	0.09±0.01	11.94±0.26	0.36±0.01	0.18±0.01	31.98±0.54	19.48±0.84	19.94±0.54	64.6±0.22	38.67±2.05	17.8±0.61	2.75±0.13	147.15±5.7	0.91±0.02	3.92±0.1	0.1±0	0.28±0.01	3.08±1.52	12.62±1.49
Arihira Zairai	CZ_19	01Z5000055	Arihira Zairai	FE	7	3	9	5	113.6±13.81	85	5.72±10.65	6.3±12.73	48.8±22.83	24.9±17.38	26.77	6.43±0.1	0.9±0.02	46.33±1.13	2.12±0.02	0.31±0	63.87±1.2	27.71±0.2	24.86±0.78	57.43±1.03	27.33±0.82	55.22±1.34	8.27±0.43	187.27±3.58	1.12±0.05	3.64±0.11	0.59±0.01	0.23±0.01	2.7.±1.24	12.77±1.53
Arihira Zairai	CZ_20	01Z5000055	Arihira Zairai	FE	7	5	3	4	116.7±11.86	73	5.76±0.97	6.5±1.53	4.5±0.81	17.9±9.56	15.37	5.97±0.1	0.8±0.03	15.05±0.24	1.54±0.05	0.35±0	41.71±0.77	32.48±0.47	28.67±0.69	55.76±1.04	42.63±0.79	40.06±0.34	5.51±0.08	183.18±4.22	1.37±0.03	5.67±0.14	0.23±0	0.23±0.01	3.30±1.19	14.45±0.08
Arihira Zairai	CZ_21	01Z5000055	Arihira Zairai	FE	3	5	9	3	118.7±10.73	70	6.02±12.12	5.76±7.86	4.2±1.47	34.9±19.63	26.31	5.33±0.25	0.06±0.01	19.17±0.9	0.5±0.02	0.18±0.01	47.94±2.27	12.43±0.51	10.56±0.43	37.92±1.27	18.64±1.51	34.24±1.69	14.55±0.68	393.42±7.47	1.57±0.03	8.74±0.18	0.31±0.01	0.24±0.01	3.81±1.82	12.2±0.12
Ballada	CZ_19	01Z5000058	Ballada	FE	7	3	9	5	91.6±9.97	75	5.4±10.81	5.34±9.81	33±15.4	23.7±9.77	23.55	4.91±0.15	0.49±0.06	35.11±0.43	0.74±0.04	0.24±0.01	52.19±0.17	23.52±0.59	17.01±0.05	66.91±1.34	25.5±0.39	23.88±0.57	4.85±0.01	157.33±1.48	0.78±0.01	3.23±0.04	0.5±0.02	0.26±0	2.70±1.15	13.11±1.58
Ballada	CZ_20	01Z5000058	Ballada	FE	5	4	3	4	114.9±14.98	79	6.06±0.65	6.48±0.67	5±0.63	28.7±10.2	17.38	7.75±0.14	0.59±0.03	17.84±0.19	0.92±0.05	0.51±0.01	56.46±0.53	29.87±0.8	19.26±0.13	53.5±0.55	34.54±0.1	36.1±0.3	13.21±0.15	169.21±1.98	2.1±0.01	8.29±0.1	0.41±0.01	0.51±0.01	2.70±1.13	13.17±1.43
Ballada	CZ_21	01Z5000058	Ballada	FE	7	5	3	3	105.8±17.31	61	5.16±9.93	5.08±8.06	3.63±1.32	23.38±15.51	24.1	8.4±0.45	0.32±0.01	27.73±1.45	0.43±0.01	0.12±0.01	75.64±4.01	12.37±0.46	11.38±0.66	31.13±1.47	18.69±1.29	30.92±0.51	4.79±0.09	158.97±7.71	1.68±0.06	4.41±0.13	0.2±0.02	0.11±0.01	3.45±1.70	11.27±1.66
Bamby_CV	CZ_19	commercial variety	Bamby	FE	5	3	9	5	93.6±16.86	55	4.26±7.74	5.08±9.56	37.4±12.13	20.2±11.13	22.66	13.47±0.26	1.51±0.04	33.09±0.6	1.49±0.01	0.23±0	98.51±1.53	13.79±0.35	8.01±0.21	27.74±0.51	14.49±0.3	81.94±2.4	22.6±0.4	106.37±2.04	1.46±0.02	3.34±0.07	0.33±0.01	0.14±0	2.72±1.13	13.29±0.59
Bamby_CV	CZ_20	commercial variety	Bamby	FE	5	6	3	4	123.9±14.33	70	6.66±0.73	7.22±0.76	4±0.63	14.9±5.43	16.61	9.18±0.2	0.53±0.02	28.88±0.43	1.13±0.01	0.48±0.01	30.16±0.45	27.63±0.61	15.72±0.17	63.16±1.08	48.7±1	52.84±0.41	5.47±0.13	178±2.9	2.1±0.03	5.7±0.11	0.28±0	0.38±0.01	3.09±9.3	17.64±0.89
Bamby_CV	CZ_21	commercial variety	Bamby	FE	3	5	3	3	79.2±8.22	76	4.4±7.16	3.88±7.63	4±0.63	22.9±7.78	16.07	9.23±0.17	1.83±0.07	45.42±1.77	1.19±0.02	0.26±0.01	83.1±1.5	23.94±2.16	21.08±1.29	36.21±1.32	22.42±0.23	68.23±4.24	24.84±0.36	264±7.77	2.89±0.1	17.2±0.31	1.01±0.02	0.25±0.01	4.54±2.04	13.69±1.98
Billy_CV	CZ_19	commercial variety	Billy	FE	5	3	9	5	114±17.74	75	8.28±10.57	7.7±8.79	66.6±31.47	6.3±1.5	30.03	9.54±0.15	1.29±0.04	32.54±0.28	1.16±0.02	0.22±0.01	96.15±0.4	19.06±0.25	11.06±0.15	41.08±0.57	21.09±0.31	47.04±0.63	8.54±0.32	156.45±1.93	1.26±0.03	4.29±0.08	0.25±0.01	0.09±0	3.32±1.16	14.73±1.79
Billy_CV	CZ_20	commercial variety	Billy	FE	5	5	1	4	80.86±10.99	45	4.3±0.58	4.1±0.33	4.25±0.83	10.63±8.28	12.26	9.94±0.04	0.46±0.01	22.02±0.26	0.87±0.02	0.49±0	35.85±0.45	12.97±0.08	5.42±0.08	18.22±0.08	15.07±0.28	89.39±0.8	11.88±0.22	187.6±1.09	4.65±0.13	8.73±0.09	0.33±0.01	0.27±0.01	3.40±1.00	15.91±0.72
Billy_CV	CZ_21	commercial variety	Billy	FE	3	5	3	3	95.1±12.02	85	5.86±11	5.52±16.74	4.5±0.92	26.9±6.55	18.09	13.06±0.15	4.69±0.14	61.44±2.29	1.6±0.03	0.33±0.02	117.55±1.37	25.51±1.75	24.62±0.2	45.35±1.87	35.27±0.77	87.6±6.54	30.68±0.58	359.83±6.23	3.82±0.08	11.28±0.19	0.58±0.03	0.08±0	3.63±1.41	14.46±2
Botansoba	CZ_19	01Z5000051	Botansoba	FE	7	3	9	5	119.8±15.57	70	5.48±19.43	5.88±19.53	43.2±44.67	24.8±8.2	24.72	6.31±0.01	0.26±0	28.73±0.17	0.45±0.01	0.23±0	100.24±2.08	13.89±0.33	11.53±0.06	50.28±0.49	23.77±0.2	29.74±0.51	6.29±0.17	136.46±1.53	2.67±0.07	3.3±0.03	0.35±0.01	0.11±0	3.31±1.22	14.7±2.15
Botansoba	CZ_20	01Z5000051	Botansoba	FE	5	9	3	4	133.9±13.96	87	4.88±1.07	5.42±1.48	4.6±0.66	10.63±6.2	11.14	9.52±0.14	1.08±0.03	20.1±0.36	1.91±0.05	0.43±0	46.34±0.48	46.01±0.69	31.48±0.22	59.65±0.67	45.68±0.3	72.18±0.58	9.48±0.23	165.45±1.42	4.91±0.05	8.55±0.12	0.22±0.01	0.27±0.01	3.37±1.34	15.02±0.88
Botansoba	CZ_21	01Z5000051	Botansoba	FE	3	5	3	-	95.33±18.26	81	0±0	0±0	0±0	0±0		0±0	0±0	0±0	0±0	0±0	0±0	0±0	0±0	0±0	0±0	0±0	0±0	0±0	0±0	0±0	0±0	0±0	0±0	0±0
CD 7272	CZ_19	01Z5000143	CD 7272	FE	3	3	9	5	105±16.64	70	6.02±9.6	5.74±13.17	64.4±21.38	19.3±12.99	21.14	9.18±0.13	0.52±0	45.6±0.3	0.8±0.06	0.37±0.01	68.26±0.46	21.65±0.34	12.57±0.19	43.79±0.51	17.28±0.09	42.09±0.43	7.11±0.25	153.44±1.03	1±0.03	3.61±0.03	0.27±0	0.19±0.01	3.36±1.69	12.05±2.18
CD 7272	CZ_20	01Z5000143	CD 7272	FE	7	4	5	4	122.9±21.05	70	4.18±0.64	4.92±1.03	3.2±0.4	10.2±7.72	11.6	9.81±0.15	0.47±0.04	18.79±0.35	2.15±0.09	0.56±0.01	40.76±0.57	42.54±0.58	31.73±0.49	67.51±0.27	52.48±0.34	76.62±1.21	9.83±0.15	235.13±0.4	2.81±0.02	9.13±0.34	0.38±0.02	0.58±0	3.69±1.16	17.17±3.21
CD 7272	CZ_21	01Z5000143	CD 7272	FE	3	5	3	3	117.2±11.33	78	5.36±9.85	5.3±11.76	5±1.18	33.8±9.7	21.76	18.15±0.4	1.01±0.19	63.27±1.4	0.8±0.06	0.54±0.01	163.32±3.58	23.45±2.25	19.01±1.19	45.77±1.51	22.92±2.41	53.2±3.4	21.46±1.14	340.86±16.43	4.38±0.05	21.81±0.18	0.94±0.01	0.12±0	3.82±1.59	13.5±1.49
Ceska krajova	CZ_19	01Z5000131	Ceska krajova	FE	9	3	9	5	132.8±13.83	90	5.44±11.79	5.86±10.4	103±56.41	10.5±4.48	22.38	7.97±0.14	1.12±0.02	22.48±0.22	2.29±0.05	0.3±0.01	56.12±0.65	22.25±0.17	12.92±0.1	26.45±0.16	12.83±0.19	69.94±0.67	8.99±0.5	168.1±3.55	2.73±0.02	6.24±0.18	0.24±0.01	0.12±0	2.84±1.07	13.22±0.51
Ceska krajova	CZ_20	01Z5000131	Ceska krajova	FE	7	4	5	4	157.3±12.95	84	6.26±0.99	6.08±1.01	3.7±1.42	19.9±9.19	13.41	4.36±0.62	0.35±0.06	20.78±0.3	2.78±0.06	0.53±0.04	57.8±0.2	20.32±0.53	12.95±0.09	38±0.58	23.53±0.08	40.71±0.17	4.51±0.05	224.67±1.02	3.64±0.05	4.38±0.26	0.2±0	0.45±0	2.91±0.91	14.31±0.32
Ceska krajova	CZ_21	01Z5000131	Ceska krajova	FE	9	7	5	3	134.9±12.51	119	5.02±5.64	4.66±10.76	5.5±1.03	32.3±10.78	12.86	9.81±0.07	3.1±0.24	24.6±0.4	1.85±0.02	0.33±0	88.29±0.63	47.91±1.05	40.88±1.99	69.73±1.58	47.94±0.02	133.89±4.5	22.73±0.91	348.17±7.21	9.97±0.38	21.13±0.07	0.83±0.01	0.34±0.02	4.38±1.69	15.95±2.89
Cebelica_CV	CZ_19	commercial variety	Cebelica	FE	5	3	9	5	125.6±11.15	55	6.74±14.04	5.84±26.45	59.2±23.57	12.8±6.82	22.57	13.75±0.09	1.01±0.02	32.08±0.17	1.47±0.03	0.34±0.01	80.03±1	35.36±0.54	20.53±0.32	81.35±0.63	38.58±0.93	60.72±0.11	11.79±0.55	156.05±3	1.41±0.02	5.08±0.06	0.33±0.01	0.48±0	2.67±0.88	13.46±0.28
Cebelica_CV	CZ_20	commercial variety	Cebelica	FE	7	5	3	4	111.8±20.37	60	7.04±0.89	7.5±0.95	3.5±0.81	22.8±6.16	12.59	6.58±0.16	0.28±0.02	12.57±0.17	2.46±0.07	0.53±0.01	36.29±0.85	31.26±0.52	20.48±0.35	63.83±1.67	45.56±1.15	26.1±0.71	3.77±0.07	178.04±4.28	3.6±0.06	3.62±0.17	0.15±0	0.66±0.01	3.75±1.76	15.8±3.11
Cebelica_CV	CZ_21	commercial variety	Cebelica	FE	7	5	3	3	142.6±14.94	97	4.84±5.68	4.62±5.42	5.3±1.49	30.8±12.02	22.74	12.59±0.23	0.64±0.09	47.73±3.33	0.97±0.07	0.31±0.01	113.33±2.03	28.69±2.56	33.83±0.68	69.55±0.87	35±1.53	58.42±14.12	10.08±0.62	281.05±2.43	3.53±0.03	4.86±0.2	0.32±0	0.27±0	3.81±1.71	11.95±0.16
Dozhdik	CZ_19	01Z5000071	Dozhdik	FE	7	3	9	5	102.8±15.84	80	6.06±8.02	6.34±8.87	27.8±16.45	22.2±8.83	28.18	7.67±0.03	1.21±0.01	70±0.72	1.09±0.04	0.29±0.01	81.9±1.51	41.83±0.94	30.34±0.45	130.57±0.93	55.53±0.95	45.99±0.78	9.39±0.19	210.75±4.92	1.53±0.07	5.16±0.04	0.29±0.01	0.3±0.01	2.65±0.99	13.51±0.57
Dozhdik	CZ_20	01Z5000071	Dozhdik	FE	7	6	1	4	81.4±8.89	76	4.58±1.21	4.48±1.35	1.5±0.5	13.5±6.19	21.78	7.61±0.12	1.73±0.03	52.19±0.55	2.11±0.01	0.57±0	68.19±0.45	77.15±1.21	31.92±0.2	137.71±1.61	97.85±1.5	91.94±0.68	10.75±0.32	268.14±0.9	3.06±0.03	7.29±0.22	0.35±0.01	0.49±0	3.60±1.45	14.52±0.37
Dozhdik	CZ_21	01Z5000071	Dozhdik	FE	7	6	1	3	94.8±14.08	82	5.76±11.88	5.34±11.36	2.3±1.95	34.6±9.3	27.7	5.4±0.11	0.65±0.08	33.87±0.81	0.58±0.02	0.17±0	48.56±1.03	26.41±0.63	22.4±0.98	70.86±1.99	38.96±2.24	59.76±1.09	7.36±0.18	186.69±11.88	1.39±0.05	6.31±0.1	0.5±0.01	0.37±0	3.58±1.55	12.62±0.52
Emka	CZ_19	01Z5000111	Emka	FE	7	3	9	5	96.4±6.28	85	6.6±7.69	6.8±5.48	85.4±16.26	9.9±8.14	33.88	13.23±0.03	0.44±0.02	23.75±0.3	0.85±0.01	0.2±0	61.94±0.13	32.28±0.35	23.07±0.4	109.1±1.72	45.89±0.96	42.71±0.7	7.46±0.14	169.16±1.7	0.95±0.01	2.86±0.02	0.28±0.01	0.35±0.01	3.70±1.77	13.51±0.59
Emka	CZ_20	01Z5000111	Emka	FE	7	3	3	4	95.7±5.8	82	4.84±0.96	5±1.64	4.2±0.87	20.3±9.24	25.42	10.9±0.04	0.66±0.01	20.35±0.36	2.05±0.02	0.52±0	51.47±0.56	46±0.69	32.45±0.22	85.31±0.87	59.43±0.68	65.44±0.94	6.45±0.12	270.99±4.06	7.24±0.07	5.82±0.13	0.47±0.01	0.37±0	3.89±1.95	13.63±1.12
Emka	CZ_21	01Z5000111	Emka	FE	9	6	3	3	112±18.94	86	5.72±4.53	5.48±5.53	4.5±0.5	6.5±1.5	30	3.24±0.03	0.39±0.03	9.76±0.4	0.46±0.02	0.12±0	29.11±0.24	18.6±0.86	15.26±0.64	38.92±0.47	32.39±0.46	85.01±1.19	10.86±0.48	416.38±18.74	1.96±0.03	9.94±0.16	0.42±0.02	0.18±0.01	4.79±1.97	14.54±2.09
Gema	CZ_19	01Z5000112	Gema	FE	7	3	9	5	100±7.85	75	5.14±10.05	5.42±6.74	92.4±20.34	8.7±6.2	23.35	8.27±0.12	0.12±0.15	31.28±1.04	0.4±0.01	0.21±0.01	89.45±1.22	27.12±0.55	23.94±0.27	92.15±1.47	37.82±0.37	53.01±0.87	10.95±0.29	142.43±4.15	0.6±0.03	4.68±0.05	0.16±0	0.23±0	3.17±1.16	13.43±0.47
Gema	CZ_20	01Z5000112	Gema	FE	5	3	3	4	100.4±8.48	82	5.86±0.77	5.76±0.93	2.9±1.14	33.7±13.99	12.99	8.1±0.18	0.35±0.04	21.44±0.7	1±0.02	0.57±0.01	73.86±1.33	52.9±1.42	39.58±1.68	94.4±2.36	64.06±2.1	55.89±1.28	19.08±0.52	232.85±2.65	3.61±0.02	5.83±0.11	0.27±0.01	0.8±0.01	3.51±1.20	15.29±1.15
Gema	CZ_21	01Z5000112	Gema	FE	7	6	3	3	125.4±28.56	90	5.74±9.22	5.54±7.58	5.33±1.05	16.6±8.54	23.9	4.97±0.06	0.5±0.03	21.64±0.82	0.3±0.02	0.11±0.01	44.72±0.54	16.54±0.22	16.38±0.23	50.09±0.33	31.05±0.35	69.48±1.29	12.28±0.09	141.13±2.67	0.98±0.02	3.89±0.03	0.22±0	0.36±0.01	3.13±1.42	12±1.02
Hara Zairai	CZ_19	01Z5000052	Hara Zairai	FE	7	3	9	5	108.4±21.17	80	6.78±20.25	6.74±14.05	69.2±20.93	12.7±10.23	23.75	5.59±0	0.59±0.03	38.46±0.33	1.06±0.03	0.24±0	74.68±0.02	19.33±0.29	14.55±0.06	52.3±0.54	23.44±0.29	57.53±0.6	7.23±0.24	160.42±1.78	1.9±0.01	2.97±0.05	0.52±0.02	0.18±0	2.95±1.23	12.83±1.11
Hara Zairai	CZ_20	01Z5000052	Hara Zairai	FE	5	7	5	4	134.3±23.14	82	5.84±0.48	6.06±0.8	4±0.78	33.7±4.61	12.21	12.27±0.32	0.63±0.05	24.97±0.49	1.76±0.05	0.48±0.01	80.32±0.81	40.41±0.16	25.72±0.22	70.75±0.5	46.79±0.48	69.54±0.2	9.46±0.46	167.15±1.77	2.95±0.02	7.32±0.14	0.4±0.01	0.31±0	3.49±1.58	14.52±0.26
Hara Zairai	CZ_21	01Z5000052	Hara Zairai	FE	9	6	5	3	131.8±8.78	96	5.5±5.4	5.94±11.25	4.4±1.11	19.9±8.04	27.39	5.8±0.06	0.2±0.01	14.08±0.72	0.62±0.02	0.14±0.01	52.17±0.52	19.23±0.11	19.64±0.05	37.99±0.49	23.78±0.53	71.2±2.49	7.8±0.75	161.12±2.7	1.79±0.11	5.25±0.16	0.24±0.01	0.16±0.01	3.73±1.68	13.11±0.27
Hruszowska	CZ_19	01Z5000065	Hruszowska	FE	7	3	9	5	97.6±4.67	85	5.1±5.14	5.24±4.08	32.8±12.06	19.4±9.14	25.5	4.23±1.09	0.02±0.01	22.73±0.49	0.62±0.01	0.25±0.01	68.79±0.52	22.79±0.41	13.96±0.37	51.69±0.21	24.09±0.36	27.87±0.35	4.62±0.11	146.04±2.6	1.21±0.04	2.69±0.04	0.3±0	0.26±0.01	3.11±1.39	12.63±2.23
Hruszowska	CZ_20	01Z5000065	Hruszowska	FE	5	5	3	4	119.67±5.34	89	5.36±1.02	6.02±1.45	3.6±0.49	18.7±6.02	18.94	7.8±0.04	0.29±0.02	20.38±0.24	1.16±0.03	0.67±0.01	68.44±0.29	40.16±0.71	26.39±0.44	65.72±0.31	48.73±1.58	73.52±0.64	7.07±0.17	192.2±4.66	1.77±0.04	4.99±0.08	0.28±0.01	0.39±0	4.01±1.30	17.6±4.74
Hruszowska	CZ_21	01Z5000065	Hruszowska	FE	3	4	3	3	132.4±18.95	85	4.7±8.7	5.3±13.13	4.2±0.75	31.4±6.56	23	8.69±0.18	0.31±0.02	23.13±1	0.73±0.03	0.23±0.01	78.21±1.62	16.29±0.57	18.92±0.61	39.52±1.41	26.12±0.68	90.81±1.36	15.67±0.37	223.62±8.81	1.62±0.04	6.85±0.16	0.29±0.02	0.12±0	3.97±1.87	12.68±0.53
Hruszowska_CV	CZ_19	commercial variety	Hruszowska	FE	5	3	9	5	97.4±11.93	60	6.16±9.54	6.28±9.6	61±20.26	15.5±7.67	33.18	17.24±0.13	2.4±0.44	33.25±0.57	3.24±0.01	0.32±0	64.85±0.85	48.5±0.66	28.16±0.38	117.77±2.92	53.16±0.69	70.24±1.64	19.5±0.44	150.88±2.28	1.45±0.05	4.12±0.15	0.25±0.01	0.38±0	3.74±1.39	13.87±1.14
Hruszowska_CV	CZ_20	commercial variety	Hruszowska	FE	7	4	3	4	152.2±13.23	65	5.6±1.24	5.98±1.44	5.3±0.78	10.9±6.49	9.75	17.44±0.04	1.68±0.01	13.51±0.08	6.17±0.07	0.47±0	53.06±0.81	44.02±0.68	34.67±0.23	171.34±1.55	46.73±0.41	44.68±1.58	0±0	250.35±1.2	1.47±0.02	5.52±0.03	0.45±0.01	0.74±0.01	1.73±0	16.93±0.59
Hruszowska_CV	CZ_21	commercial variety	Hruszowska	FE	3	5	3	3	75.2±5.1	69	4.72±5.85	4.94±3.56	4.5±1.63	25.1±11.29	16.67	0±0	0±0	0±0	0±0	0±0	0±0	0±0	0±0	0±0	0±0	0±0	0±0	0±0	0±0	0±0	0±0	0±0	3.30±1.38	13.05±1.34
Chernigovskaya 17	CZ_19	01Z5000067	Chernigovskaya 17	FE	7	3	9	5	109±17.3	80	6.26±11.11	6.26±9.27	30.6±11.41	17.2±9.4	27.97	4.76±0.11	0±0	15.7±0.32	0.61±0.03	0.2±0.01	57.74±0.8	16.38±0.42	10.82±0.1	52.98±0.65	19.3±0.41	31.18±0.78	5.25±0.22	154.73±4.67	0.73±0.01	2.49±0.08	0.26±0.02	0.34±0.01	2.73±1.07	12.65±1.17
Chernigovskaya 17	CZ_20	01Z5000067	Chernigovskaya 17	FE	5	4	3	4	103.2±7.69	60	5.98±1.14	6.26±1.04	4.2±1.08	17.9±7.38	15.84	4.89±0.01	0.24±0.04	15.21±0.4	1.54±0.04	0.51±0	56.25±0.85	29.04±0.28	17.08±0.27	48.7±0.6	35.82±0.58	48.94±1.58	5.59±0.22	181.79±3.87	1.62±0.02	4.36±0.26	0.22±0	0.28±0.01	3.36±1.36	14.61±0.2
Chernigovskaya 17	CZ_21	01Z5000067	Chernigovskaya 17	FE	3	4	3	3	105.1±8.58	81	5.1±4.52	4.2±6.9	5.1±0.94	32.6±8.9	27.3	6.58±0.07	0.1±0.01	13.4±0.17	0.29±0.01	0.17±0.01	59.25±0.64	17.27±0.09	15.38±0.26	47.22±1.76	31.52±1.32	49.08±1.58	5.63±0.19	172.43±3.84	1.32±0.02	4.08±0.04	0.25±0	0.15±0.01	3.47±1.66	12.23±0.94
Chishiminskaya	CZ_19	01Z5000004	Chishiminskaya	FE	3	3	9	5	103.6±11.41	70	5.56±8.02	5.6±3.63	33.4±5.2	18.4±8.7	25.82	5.24±0.03	0.5±0.1	45.86±1.16	1.08±0.04	0.22±0	89.04±0.61	32.13±0.4	26.18±0.61	90.24±0.85	40.82±0.34	59.42±1.8	13.96±0.1	154.1±2.41	1.17±0.02	4.05±0.04	0.39±0.02	0.26±0	3.35±1.58	12.39±1.26
Chishiminskaya	CZ_20	01Z5000004	Chishiminskaya	FE	5	6	3	4	117.9±20.43	62	4.62±1.06	4.72±1.19	3.9±1.92	17.9±11.19	19.54	3.6±0.01	5.17±0.06	37.6±0.74	6.95±0.08	0.25±0	118.52±1.09	64.41±0.39	60.14±0.24	49.2±0.64	44.59±0.6	53.5±1.11	14.57±0.44	332.04±1.68	6.24±0.07	5.55±0.02	0.27±0	0.14±0.01	5.14±1.95	16.66±4.82
Chishiminskaya	CZ_21	01Z5000004	Chishiminskaya	FE	3	6	3	3	112.3±11.14	80	6.22±9.39	6.36±10.56	5.2±1.17	11.7±8.81	24.1	3.32±0.11	0.39±0.02	18.74±0.74	0.52±0.02	0.14±0.01	29.89±1.02	22.78±0.87	30.91±1.25	62.01±1.06	47.34±0.43	57.36±0.98	11.52±0.44	216.28±5.04	1.51±0.08	8.67±0.12	0.27±0.01	0.28±0.01	3.66±1.88	11.13±1.36
Iwate Zairai (MIDOU)	CZ_19	01Z5000046	Iwate Zairai (MIDOU)	FE	7	3	9	5	103.6±9.14	80	6.18±12.67	6.1±9.9	56.6±26.11	23.9±13.95	25.42	8.7±0.08	1.76±0.05	47.69±0.08	3.38±0.11	0.33±0.01	152.73±3.42	26.65±0.18	24.03±0.33	64.7±1.04	33.59±0.13	68.42±0.75	12.02±0.29	193.46±2.74	1.47±0.02	3.28±0	0.64±0.02	0.16±0	3.76±1.50	15.07±2.16
Iwate Zairai (MIDOU)	CZ_20	01Z5000046	Iwate Zairai (MIDOU)	FE	7	4	5	4	144.5±7.76	92	6±0.57	6.16±1.21	4.2±0.75	18.4±5.9	19.5	8.29±0.08	2.4±0.05	28.68±0.52	3.01±0.05	0.26±0	56.23±0.5	23.19±0.35	19±0.21	37.3±0.4	26.11±0.58	96.46±1.05	12.95±0.14	182.01±4.07	2.32±0.02	6.85±0.21	0.34±0.01	0.17±0	3.06±1.13	14.47±0.13
Iwate Zairai (MIDOU)	CZ_21	01Z5000046	Iwate Zairai (MIDOU)	FE	3	6	3	3	134.7±12.35	85	5.88±7.78	6.34±10.5	5.4±1.56	13.3±8.64	28.7	7.38±0.16	0.12±0.01	20.42±0.49	0.66±0.02	0.18±0	66.45±1.46	8.19±0.29	7.34±0.31	37.88±0.73	20.55±1.23	54.84±0.34	6.58±0.12	247.39±6.16	2.77±0.09	3.24±0.11	0.25±0.01	0.21±0.01	3.42±1.49	12.26±0.16
Jana	CZ_19	01Z5000127	Jana	FE	3	3	9	5	109±15.66	85	5.58±14.66	6.06±15.16	65±8.37	29.9±5.97	25.3	12.92±0.07	0.54±0.01	19.19±0.15	2.11±0.02	0.22±0	96.28±0.77	28.4±0.53	17.15±0.97	82.84±1.38	33.41±0.29	31.52±0.22	5.02±0.09	149.69±1.26	1.26±0.05	3.94±0.04	0.2±0	0.3±0.01	2.70±0.93	14.04±0.31
Jana	CZ_20	01Z5000127	Jana	FE	5	3	3	4	105.9±8.19	84	5.06±1.09	5.72±1.28	1.83±0.9	10.83±5.18	22.48	9.13±0.08	0.44±0	15.79±0.06	0.89±0.04	0.52±0	30.31±0.36	53.41±0.49	36.69±0.18	96.34±0.17	67.52±0.46	83.63±0.36	8.06±0.3	191.98±0.2	2.28±0.02	3.98±0.03	0.39±0	0.46±0	3.36±0.13	16.97±3.56
Jana	CZ_21	01Z5000127	Jana	FE	5	5	5	3	114.1±11.08	87	6.1±9.38	6.12±9	4.17±1.57	18.5±8.85	35.3	7.67±0.13	0.52±0.03	23.98±0.63	0.8±0.01	0.26±0.01	69.02±1.17	33.77±0.33	30.61±1.47	85.38±1.55	51.77±2.25	60.43±0.48	12.15±0.68	346.19±13.48	4.2±0.07	8.22±0.28	0.59±0.01	0.27±0.01	2.93±1.13	13±0.44
Kara-Dag	CZ_19	01Z5000123	Kara-Dag	FE	7	3	9	5	105.2±11.16	80	6.7±5.69	6.82±7.52	40.8±22.96	26.5±9.05	24.28	11.01±0.11	0.45±0.01	34.96±0.24	1.01±0.03	0.24±0.01	69.18±0.54	25.42±0.33	17.24±1.95	78.05±0.6	38.26±0.16	35.73±0.9	8.62±0.1	202.66±5.09	0.7±0.02	4.27±0.07	0.17±0.01	0.15±0.01	2.74±0.88	13.77±0.58
Kara-Dag	CZ_20	01Z5000123	Kara-Dag	FE	5	4	3	4	94.7±5.29	78	4.48±0.59	4.26±0.69	2.6±1.2	13.8±8.46	14.93	8.85±0.06	0.91±0	23.01±0.18	2.38±0.02	0.53±0.01	95.62±1.5	40.06±0.6	25.4±0.44	78.09±0.21	53.88±0.44	95.7±0.31	15.1±0.55	321.21±2.38	1.34±0.02	7.01±0.06	0.34±0	0.48±0	4.20±1.37	16.87±4.4
Kara-Dag	CZ_21	01Z5000123	Kara-Dag	FE	7	5	3	3	102.3±5.41	90	5.02±6.79	4.32±8.23	4.13±1.05	17.75±11.16	25.25	12.24±0.19	0.64±0.09	40.68±2.64	0.42±0.02	0.23±0	110.15±1.68	32.98±1.19	27.39±0.89	104.04±1.53	69.07±0.76	87.42±0.94	19±0.77	494.86±19.06	2.88±0.03	12±0.02	0.71±0.01	0.36±0	3.42±1.49	12.56±0.53
KIS Eva_CV	CZ_19	commercial variety	KIS Eva	FE	5	3	9	5	122.2±15.69	65	6±9.19	6.72±6.91	67.4±22.84	19.6±12.05	24.15	9.91±0.01	0.15±0.1	22.16±0.41	1±0.04	0.17±0	40.75±0.37	14.18±0.23	8.23±0.13	59.66±0.69	21.58±0.25	28.63±0.12	8.07±0.22	222.34±1.05	0.76±0.02	1.2±0.15	0.2±0	0.07±0	2.90±1.11	13.23±0.19
KIS Eva_CV	CZ_20	commercial variety	KIS Eva	FE	7	5	3	4	90.6±10.57	60	5.38±1	5.82±1.09	4.8±0.4	15.8±6.71	13.36	5.23±0.06	0.14±0	20.28±0.29	0.84±0.01	0.56±0.01	27.11±0.11	19.77±0.27	12.23±0.22	53.9±0.3	36.07±0.12	15.32±0.09	3.12±0.07	232.17±3.63	2.08±0.03	5.78±0.44	0.14±0	0.72±0.01	2.38±0.92	14.76±3.27
KIS Eva_CV	CZ_21	commercial variety	KIS Eva	FE	3	5	5	3	112.3±15.13	91	6.2±4	6.06±5.89	4.4±0.66	30.1±5.19	22.18	9.13±0.05	0.83±0.05	33.35±2.62	0.77±0.05	0.35±0.01	82.18±0.49	19.33±0.71	17.39±0.61	68.51±1.85	43.96±2.21	57.66±5.75	6.01±0.23	177.63±11.16	4.31±0.04	10.13±0.34	0.43±0.02	0.15±0	3.67±1.67	12.88±0.8
Kora	CZ_19	01Z5000095	Kora	FE	7	3	9	5	101.2±10.78	75	6.28±5.19	6.02±5.15	23±9.78	26.6±15.04	24.52	9.09±0.19	1.66±0.05	30.2±0.54	1.39±0.03	0.23±0.01	78.82±2.55	33.14±0.2	26.86±0.7	91.3±2.85	41.67±1.46	58.19±2.1	12.38±0.39	230.63±8.54	1.99±0.06	5.61±0.16	0.2±0.01	0.24±0	3.20±1.29	12.93±0.71
Kora	CZ_20	01Z5000095	Kora	FE	7	4	3	4	105.3±9.2	78	5.4±0.45	5.6±0.97	2.5±1.03	19.2±12.9	19.4	6.59±0.03	0.18±0.03	18.08±0.41	0.89±0.03	0.57±0	49.04±0.56	44.36±0.7	25.14±0.54	82.06±1.98	53.8±0.46	52±0.58	7.68±0.06	213.33±2.64	2.55±0.05	4.43±0.16	0.22±0	0.52±0.01	3.54±1.00	16.65±3.78
Kora	CZ_21	01Z5000095	Kora	FE	7	5	3	3	121.8±13.82	75	5.88±10.3	5.86±5.75	4.83±0.69	12.67±4.64	20.97	18.91±0.39	4.42±0.47	96.2±3.78	1.16±0.02	0.69±0.06	85.08±1.77	37.65±1.65	42.1±2.78	125.14±5.69	97.22±3.21	53.02±1.03	7.32±0.14	212.25±1.33	9.83±0.28	33.27±0.3	1.35±0.02	0.58±0.01	4.17±1.72	13.35±1.89
Kora_CV	CZ_19	commercial variety	Kora	FE	5	3	9	5	98.4±7.5	65	5.52±10.83	5.66±10.56	45.2±18.27	26.3±7.32	23.49	6.4±0.03	0.28±0.02	35.76±0.43	0.97±0.03	0.21±0	84.5±0.51	24.48±0.24	17.36±0.09	74.42±0.62	36.16±0.18	30.34±0.17	5.31±0.06	159.94±0.71	1.1±0.01	1.27±0.01	0.48±0	0.52±0.01	2.73±0.99	12.3±0.42
Kora_CV	CZ_20	commercial variety	Kora	FE	5	9	5	4	122.2±27.08	70	6.14±0.87	6.08±0.61	4.6±0.8	10.2±4.56	14.94	7.89±2.05	0.56±0.04	16.02±0.38	2.02±0.04	0.53±0.01	60.49±0.54	49.87±0.65	33.82±0.52	89.54±1.72	63.61±0.9	46.79±0.69	7.45±0.26	239.28±6.56	2.84±0.02	7.17±0.18	0.19±0	0.98±0.02	3.41±1.28	16.64±0.22
Kora_CV	CZ_21	commercial variety	Kora	FE	3	5	3	3	104.3±9.95	86	4.88±5.85	4.6±6.42	4±1.27	26.7±12.86	26.37	15.94±0.16	0.75±0.08	42.45±0.82	0.62±0.01	0.37±0.01	71.72±0.73	25.49±0.63	23.94±0.54	60.1±3.61	40.37±0.32	33.67±1.26	19.09±0.38	317.88±7.13	2.59±0.07	6.92±0.1	0.41±0.02	0.3±0.01	3.88±1.92	11.46±0.48
Krasnostreletskaya	CZ_19	01Z5000006	Krasnostreletskaya	FE	3	3	9	5	112±14.27	80	6.46±7.66	6.4±13.48	62.2±21.86	23.7±17.22	26.45	4.86±0.02	2.1±0.02	68.16±0.43	1.28±0.11	0.27±0.01	59.87±0.95	23.48±0.07	24.11±0.31	53.38±0.4	29.98±0.62	64.36±0.97	13.3±0.66	152.01±1.64	1.03±0.02	2.38±0.02	0.51±0.01	0.15±0	3.31±1.52	12.45±1.53
Krasnostreletskaya	CZ_20	01Z5000006	Krasnostreletskaya	FE	7	4	3	4	114.5±10.88	98	6.76±1.87	6.96±2.01	2.57±1.18	10.2±26.36	23.18	5.54±0.07	0.97±0.01	17.42±0.22	1.89±0.02	0.26±0	66.34±0.63	39.02±0.32	32.3±0.36	70.89±0.18	48.03±0.59	55.92±0.52	8.31±0.39	254.66±3.55	2.79±0.04	4.53±0.11	0.23±0.01	0.29±0.01	3.45±1.43	13.79±0.33
Krasnostreletskaya	CZ_21	01Z5000006	Krasnostreletskaya	FE	3	5	3	3	105.7±6.87	101	4.88±3.31	5.4±4.69	3.5±1.12	30.4±11.62	28.47	4.53±0.12	0.13±0.01	17.05±0.49	0.35±0.01	0.3±0.01	40.79±1.11	19.46±0.9	19.31±1.13	52.42±0.97	37.91±0.77	85.5±2.94	9.08±0.18	170.44±3.2	1.03±0.05	6.8±0.12	0.29±0.01	0.22±0.01	3.6.7±1.81	12.58±0.5
Krupinka	CZ_19	01Z5000059	Krupinka	FE	9	3	9	5	85.2±5.42	75	6.02±8.11	6.64±9.89	24.6±13.32	16±10.4	27.38	5.72±0.13	0.41±0.04	34.68±0.5	2.29±0.05	0.29±0.01	54.53±0.07	23.63±0.12	17.16±0.2	64.9±0.7	29.1±0.63	48.06±0.95	9.61±0.02	213.61±2.38	0.93±0.05	2.79±0.02	0.33±0.02	0.25±0.01	2.83±1.20	12.64±1.63
Krupinka	CZ_20	01Z5000059	Krupinka	FE	7	6	1	4	68.5±3.3	65	3.16±0.42	3.22±0.77	1.75±1.39	8.75±2.68	14.78	7.06±0.17	0.55±0.02	34.41±0.36	1.74±0.07	0.71±0.02	46.11±0.46	52.27±0.37	40.29±0.38	88.24±0.57	63.94±1.04	70.84±0.65	7.41±0.21	267.51±3.7	3.56±0.1	10.74±0.27	0.3±0	0.6±0.01	3.48±1.12	15.9±2.33
Krupinka	CZ_21	01Z5000059	Krupinka	FE	9	6	3	3	85.5±11.99	70	4.9±7.18	5.3±6.23	2.2±1.94	39.8±17.01	28.2	4.55±0.13	0.48±0	24.57±0.65	0.58±0.02	0.22±0.01	40.93±1.16	36.72±1.2	40.58±1.63	73.49±2.33	47.43±0.7	43.91±0.58	17.46±0.57	183.99±2.19	0.87±0.01	7.88±0.39	0.29±0.01	0.27±0	3.33±1.81	11.24±2.48
La Harpe_CV	CZ_19	commercial variety	La Harpe	FE	5	3	9	5	154.6±27.4	70	6.56±4.03	6.04±16.29	30±5.48	20±8.75	19.67	4.81±0.04	0.98±0.02	33.37±0.36	2.79±0.04	0.21±0	120.59±1.27	17.91±0.13	14.88±0.31	51.34±0.99	25.61±0.31	22.4±0.2	4.94±0.15	208.07±1.81	2.14±0.02	1.96±0.01	0.69±0.02	0.37±0	3.86±1.08	18.07±7.17
La Harpe_CV	CZ_20	commercial variety	La Harpe	FE	7	6	3	4	120.4±22.69	52	5.2±1.01	4.84±0.83	4±1.1	9.2±5.83	11.58	7.51±0.12	1.45±0.03	15.02±0.29	3.46±0.04	0.53±0.01	90.55±1.17	34.35±0.37	25.7±0.52	64.65±1.01	45.05±1.19	41.28±0.57	7.32±0.15	298.41±6.19	3.08±0.04	6.4±0.17	0.2±0	0.65±0.01	1.39±0.38	18.05±0.92
La Harpe_CV	CZ_21	commercial variety	La Harpe	FE	3	4	3	3	119.7±18.49	99	5.54±9.48	5.34±12.23	5±0.63	30.8±14.39	12.94	14.13±0.35	6.31±6.67	27.93±0.73	1.98±0.07	0.48±0.01	127.17±3.16	36.9±0.45	59.51±22.58	107.78±3.86	73.28±3.49	56.22±0.83	18.7±0.78	396.78±1.89	1.59±0.01	14.11±0.3	0.69±0.01	0.4±0.01	3.98±1.81	13.79±1.61
Lada	CZ_19	01Z5000007	Lada	FE	7	3	9	5	106.4±13.89	70	5.9±9.8	6.4±13.48	96.8±68.03	28.4±14.13	23.78	6.64±0.02	0.62±0.02	44.62±0.48	1.49±0.02	0.25±0.01	86.71±0.9	20.42±0.2	16.93±0.3	57.28±0.21	28.45±0.55	65.36±0.89	11.81±0.41	182.54±1.77	2.08±0.02	2.21±0.04	0.44±0.01	0.22±0	3.32±1.55	12.37±0.82
Lada	CZ_20	01Z5000007	Lada	FE	7	5	3	4	134.4±14.66	85	6.7±1.41	8.04±1.77	3.2±1.25	9.2±20.26	21.6	7.62±0.05	0.5±0.01	18.88±0.17	1.65±0.03	0.32±0	66.62±0.48	34.28±0.13	26.51±0.28	116.3±0.61	79.24±1.22	84.69±0.76	12.21±0.36	226.61±2.09	4.68±0.01	7.18±0.07	0.32±0.01	0.51±0	3.34±1.24	13.76±0.15
Lada	CZ_21	01Z5000007	Lada	FE	3	6	5	3	135.6±13.22	100	5.54±6.44	5.62±2.64	4.6±0.8	27.3±5.27	26.63	4.38±0.15	0.15±0	15.96±0.64	0.25±0.01	0.21±0.01	39.42±1.37	10.46±0.25	11.26±0.28	33.86±0.78	23.96±0.68	62.56±3.82	10.38±0.56	228.87±14.88	2.94±0.05	5.35±0.13	0.15±0.01	0.24±0	3.34±1.74	11.16±1.42
Lehnicka krajova	CZ_19	01Z5000018	Lehnicka krajova	FE	7	3	9	5	104±5.1	75	5.1±14.31	5.56±8.48	32.8±17.57	21.1±8.71	22.95	5.5±0.02	0.67±0.01	37.13±0.65	1.09±0.09	0.24±0	62.11±1.17	37.83±0.06	31.03±0.7	97.36±1.4	50.83±1.11	68.79±1.98	13.87±0.54	184.68±3.68	1.33±0.05	3.78±0.1	0.65±0.01	0.28±0.01	3.81±1.82	13.41±0.42
Lehnicka krajova	CZ_20	01Z5000018	Lehnicka krajova	FE	5	5	3	4	121.3±12.81	85	5.64±1.49	5.26±0.75	4.4±0.8	26.5±8.66	17.38	6.96±1.34	2.27±0.12	31.42±1.41	4.66±0.18	0.36±0.04	57.65±2.95	53.58±1.63	37.07±1.23	83.91±2.17	58.39±1.59	51.72±1.15	8.13±0.1	218.48±4.03	3.18±0.1	5.77±0.1	0.21±0.01	0.32±0.01	3.63±1.52	14.71±0.71
Lehnicka krajova	CZ_21	01Z5000018	Lehnicka krajova	FE	3	6	3	3	136.7±10.14	93	6.08±11.18	5.9±19.82	3.8±1.25	21.8±11.05	23.96	7.38±0.11	0.39±0.02	24.67±1.52	0.65±0.04	0.21±0	66.4±1.02	19.79±0.26	22.29±0.2	44.65±1.45	24.85±1.51	93.82±2.17	12.21±0.21	206.96±4.88	2.99±0.07	5.68±0.09	0.21±0	0.23±0.01	3.95±1.84	12.83±0.66
Lopfe	CZ_19	01Z5000113	Lopfe	FE	7	3	9	5	107.4±7.34	85	6.16±9.52	6.22±12.16	86.4±18.72	17.1±7.82	25.12	7.15±0.06	0.24±0.12	22.53±0.08	0.98±0.02	0.25±0	77.58±0.75	19.26±0.09	15.38±0.11	66.31±0.7	26.04±0.32	43.65±0.34	6.96±0.38	160.47±2.96	1.17±0.01	3.76±0.05	0.21±0.01	0.16±0.01	2.56±0.91	13.14±0.77
Lopfe	CZ_20	01Z5000113	Lopfe	FE	5	4	5	4	114.1±8.4	81	5.88±0.57	6.18±0.81	3.2±0.98	22.8±11.18	15.14	4.07±0.05	1.17±0.03	27.31±0.45	0.86±0.06	0.53±0.01	29.61±0.14	20.38±0.15	14.72±0.16	55.57±0.6	37.65±0.42	29.17±0.45	4.15±0.15	197.74±2.09	2.15±0.04	4.03±0.07	0.28±0.01	0.38±0.01	2.62±0.82	15.16±0.04
Lopfe	CZ_21	01Z5000113	Lopfe	FE	9	5	3	3	114.5±8.95	89	5.08±4.96	4.96±5.08	6.6±1.11	28.7±13.4	25.17	12.15±0.15	3.32±0.28	63.8±0.32	0.5±0.03	0.41±0.01	109.34±1.39	17.62±0.85	16.42±0.45	67.96±1.1	51±0.38	34.8±0.19	17.78±0.32	500.74±1.02	5.07±0.06	17.34±0.32	1.25±0.02	0.45±0.01	3.28±1.33	12.59±0.29
Luba	CZ_19	01Z5000129	Luba	FE	3	3	9	5	109.8±8.45	85	6.26±6.95	6.5±5.93	47.6±17.73	24.3±20.52	24.47	9.61±0.21	0.43±0.09	26.88±0.31	0.52±0.05	0.22±0	55.61±0.41	26.96±0.53	15.65±0.31	104.84±3.3	38.88±1.52	42.79±1.46	8.8±0.46	144.5±4.23	0.75±0.01	3.26±0.08	0.13±0	0.29±0	2.59±1.12	11.97±1.51
Luba	CZ_20	01Z5000129	Luba	FE	7	3	3	4	125.6±8.52	92	6.78±1.12	6.38±0.66	1.7±0.78	7.78±6.01	17.85	5.55±0.02	0.46±0.03	19.75±0.23	1.3±0.01	0.39±0.01	53.01±0.43	31.89±0.43	25.25±0.18	61.38±0.25	38.85±0.6	38.83±0.25	5.23±0.09	229.62±1.69	3.59±0.05	2.8±0.1	0.19±0.01	0.24±0	3.60±1.42	14.58±1.89
Luba	CZ_21	01Z5000129	Luba	FE	7	5	3	3	117.7±6.8	103	5.3±9.59	4.7±7.13	5±1	40.1±9.69	24.44	8.82±0.11	1.28±0.11	26.5±0.61	1.09±0.05	0.25±0.01	79.35±1.03	48.42±1.59	48.62±1.87	75.25±0.76	49.73±0.78	54.44±3.29	20.51±0.49	426.67±4.78	3.74±0.09	14.73±0.55	0.56±0.01	0.12±0.01	4.77±2.03	14.69±3.15
Monori	CZ_19	01Z5000017	Monori	FE	7	3	9	5	98±7.87	75	5±4.65	4.94±5.68	30.2±18.6	14.2±9.06	23.22	5.03±0.04	1.03±0.02	53.66±1.31	0.93±0.02	0.39±0.01	68.56±1.06	18.57±0.34	14.3±0.17	58.25±0.08	25.14±0.73	21.3±0.3	5.12±0.13	156.76±5.13	0.97±0.04	2.56±0.08	0.53±0.02	0.19±0.01	3.17±1.39	12.91±1.3
Monori	CZ_20	01Z5000017	Monori	FE	5	5	3	4	115.2±10.52	70	5±1.03	4.86±1.02	4.1±0.7	7.78±5.44	17.22	5.08±0.05	1.02±0.01	55.01±0.54	0.94±0.01	0.4±0	69.26±0.68	19.08±0.19	14.47±0.14	58.59±0.57	24.98±0.24	21.58±0.21	4.98±0.05	160.21±1.57	0.93±0.01	2.61±0.03	0.52±0	0.2±0	3.32±1.45	13.95±0.11
Monori	CZ_21	01Z5000017	Monori	FE	9	5	3	3	130±5.64	88	4.96±8.85	4.52±7.68	4.3±1.01	20.4±9.69	25.06	4.19±0.15	0.3±0.01	26.9±0.85	0.32±0.01	0.17±0	37.67±1.33	19.99±0.46	19.2±0.36	61.91±2.55	37.75±0.61	79.54±1.47	8.63±0.35	169.64±4.42	3.15±0.08	5.83±0.12	0.44±0.01	0.38±0	3.47±1.64	12.41±0.26
Panda	CZ_19	01Z5000128	Panda	FE	3	3	9	5	103.6±11.83	85	6.46±4.88	6.74±6.95	37±11.21	27.4±16.54	25.3	12.28±0.17	1.19±0.07	29.12±0.46	0.96±0.04	0.26±0	76.72±0.73	26.41±0.09	15.91±0.4	75.14±0.87	30.54±0.63	54.62±0.65	11.14±0.09	171.38±4.18	0.98±0.01	5.7±0.08	0.21±0	0.22±0	2.66±0.94	13.18±0.11
Panda	CZ_20	01Z5000128	Panda	FE	5	4	5	4	117.4±12.45	88	6.32±0.67	6.54±0.88	2.3±1.42	6.11±3.11	15.29	2.21±0.04	0.13±0	10.43±0.08	0.77±0.04	0.27±0.01	42.54±0.52	18.82±0.35	18.87±0.26	39.21±0.9	28.34±0.41	24.12±0.22	4.88±0.16	104.82±1.85	1.11±0.07	0.96±0.05	0.05±0.01	0.11±0	2.90±0.98	13.86±0.63
Panda	CZ_21	01Z5000128	Panda	FE	7	6	3	3	118.6±11.78	108	5.7±11.9	6.14±17.58	4.38±1.22	9.75±10.97	23.54	5.15±0.14	0.77±0.26	16.44±0.6	0.3±0.01	0.08±0	46.39±1.27	20.06±0.94	19.93±0.76	37.41±1.53	29.45±0.28	38.62±1.57	12.62±0.2	231.52±7.41	2.16±0.03	7.71±0.34	0.18±0.01	0.09±0	3.80±1.53	13.94±2.26
Panda_CV	CZ_19	commercial variety	Panda	FE	5	3	9	5	118±13.22	60	5.1±10.88	5.08±9.56	67±29.8	19±5.8	24.56	2.99±0.02	0.67±0	33.01±0.35	1.2±0.05	0.14±0.01	60.9±0.4	12.82±0.2	12.7±0.07	41.43±0.4	23.65±0.5	29.4±0.4	6.39±0.11	128.14±1.87	1.4±0.02	1.05±0.01	0.3±0.01	0.11±0	3.21±1.07	13.68±1.73
Panda_CV	CZ_20	commercial variety	Panda	FE	7	5	3	4	112±16.11	60	5.42±0.96	5.48±0.53	4.4±0.49	5.7±3.58	11.76	8.33±0.05	0.55±0.01	15.33±0.24	1.17±0.04	0.42±0.01	37.79±0.41	26.62±0.29	18.03±0.31	68.96±0.45	44.52±0.43	45.73±0.94	10.69±0.16	190.33±1.73	1.38±0.06	4.35±0.05	0.16±0.01	0.65±0	2.68±1.09	14.47±1.98
Panda_CV	CZ_21	commercial variety	Panda	FE	5	8	3	3	115.5±14.49	57	4.32±3.49	4.52±2.64	5.6±1.2	26.5±7.88		11.63±0.17	0.62±0.01	27.27±1.16	1.05±0.06	0.32±0.02	104.69±1.52	38.01±3.11	34.22±0.7	55.07±3.16	42.97±1.9	41.93±0.71	12.12±0.78	271.38±14.57	2.13±0.07	14.69±0.79	0.8±0.03	0.26±0.01	3.87±1.59	14.2±3.2
Prego	CZ_19	01Z5000066	Prego	FE	7	3	9	5	104.6±10.11	75	6.36±7.66	6.76±7.66	37.8±19.29	12.6±9.78	29.12	5.75±0.05	0.41±0.13	24.19±0.5	2.04±0	0.22±0	67.43±1.16	26.05±0.33	21.56±0.48	55.99±1.27	25.92±0.55	47.81±1.44	5.96±0.03	185.89±5.25	1.22±0.03	5.23±0.05	0.42±0.02	0.31±0.01	2.44±1.09	12.75±1.26
Prego	CZ_20	01Z5000066	Prego	FE	7	5	3	4	122±8.97	81	6.78±1.21	6.96±1.73	4±1.18	16.6±5.87	16.34	4.87±0.05	0.34±0.05	15.77±0.25	1.15±0.05	0.52±0	40.48±0.22	36.7±0.3	21.87±0.32	76.44±0.91	53.54±0.9	59.62±1.33	7.35±0.29	170.17±2.42	1.43±0.05	5.25±0.1	0.32±0.01	0.59±0.01	2.86±0.91	15.39±1.23
Prego	CZ_21	01Z5000066	Prego	FE	9	6	3	3	122.1±13.16	77	5.32±11.05	5.36±11.32	4.5±1.36	28.9±9.7	28.31	6.61±0.17	0.29±0.01	11.44±0.22	0.49±0.01	0.14±0.01	59.5±1.57	25.54±0.72	26.8±0.68	52.34±0.31	30.37±0.88	36.74±1.3	8.83±0.04	155.27±0.26	0.88±0.04	5.39±0.12	0.31±0.01	0.15±0	2.94±1.36	11.79±1.79
Pulawska II	CZ_19	01Z5000137	Pulawska II	FE	3	3	9	5	86.8±8.93	75	4.78±7.03	5.6±8.92	29.2±7.14	12.2±7.47	19.2	2.59±0.03	0.45±0.01	41.94±0.34	1.45±0.01	0.36±0.01	32.78±0.15	31.18±0.37	18.1±0.21	55.56±0.57	26.01±0.32	22.7±0.25	4.04±0.04	156.29±1.83	0.82±0.01	9.5±0.09	0.04±0	0.34±0.01	1.83±0.67	12.49±3.57
Pulawska II	CZ_20	01Z5000137	Pulawska II	FE	7	4	3	4	88.33±7.07	84	5.58±0.81	6.02±1.68	2.3±0.78	13±12.85	0	0±0	0±0	0±0	0±0	0±0	0±0	0±0	0±0	0±0	0±0	0±0	0±0	0±0	0±0	0±0	0±0	0±0	0±0	0±0
Pulawska II	CZ_21	01Z5000137	Pulawska II	FE	3	5	3	3	97.6±4.86	86	4.96±4.22	6.3±5.87	4.8±1.25	24.2±10.07	14.5	7.34±0.13	3.19±0.19	95.7±0.27	0.57±0.04	0.57±0.02	66.08±1.14	69.94±1.04	52.78±3.2	96.94±1.16	110.57±15.64	43.63±3.43	20.82±1.01	247.7±6.88	3.82±0.11	13.66±0.13	0.61±0.01	1.02±0.01	3.55±1.58	13.17±0.17
Pyra	CZ_19	01Z5000063	Pyra	FE	3	3	9	5	94±10.18	80	4.9±5.83	5.24±7.28	25.2±10.3	29.9±15.92	21.75	6.17±0.07	0.54±0.02	44.5±0.5	2.05±0.03	0.32±0.01	70.33±1.01	49.42±0.66	35.07±0.27	117.7±1.05	57.08±1.26	54.89±0.85	6.43±0.1	217.6±3.47	1.45±0.03	7.23±0.08	0.37±0.01	0.38±0.01	3.05±1.37	12.85±1.59
Pyra	CZ_20	01Z5000063	Pyra	FE	7	7	3	4	90.14±8.68	76	5.18±1.32	4.88±0.69	4.1±0.7	14.6±9.05	16.19	8.18±0.11	2.12±0.05	20.2±0.1	2.64±0.03	0.42±0.01	61.36±0.95	50±0.45	32.82±0.22	85.47±1.24	59.72±0.38	74.43±1.62	11.31±0.16	186.31±1.01	2.4±0.05	3.98±0.11	0.43±0.01	0.49±0.01	3.41±1.01	16.89±3.65
Pyra	CZ_21	01Z5000063	Pyra	FE	9	6	3	3	99.1±8.67	80	5.16±9.35	4.54±8.21	4.8±1.08	35.6±7.28	23.01	7.93±0.1	1.22±0.03	26.7±0.29	0.7±0	0.27±0	71.4±0.9	35.72±0.06	43.65±0.27	50.25±0.46	35.37±0.58	65.07±2.47	13.43±0.17	243.41±11.49	1.74±0.02	7.91±0.1	0.59±0.01	0.44±0.01	3.83±1.82	11.91±0.99
Roksolana	CZ_19	01Z5000133	Roksolana	FE	7	3	9	5	106±11.92	85	6.72±9.2	6.88±3.19	61.6±29.95	8.2±5.97	30.14	10.08±0.03	1.61±0.05	19.44±0.35	1.11±0.01	0.22±0	60.87±0.19	39.81±0.1	23.11±0.05	73.27±0.78	33.62±0.62	61.27±0.39	8.76±0.44	135.34±2.34	0.86±0	5.41±0.06	0.25±0.01	0.28±0	2.84±1.04	13.02±1.14
Roksolana	CZ_20	01Z5000133	Roksolana	FE	7	3	3	4	115.7±7.59	74	5.22±0.98	5.1±1.17	2.9±0.94	16.1±11.77	23.75	6.26±0.07	0.7±0.01	17.69±0.16	1.51±0.01	0.29±0.01	50.52±0.53	51.14±0.91	38.91±0.69	78.5±0.68	51.83±0.71	71.99±0.49	8.69±0.21	155.85±0.78	1.31±0.01	2.72±0.03	0.21±0	0.53±0.01	3.54±1.41	14.44±0.73
Roksolana	CZ_21	01Z5000133	Roksolana	FE	7	6	3	3	91.3±28.18	76	4.94±5	5.46±12.27	4.25±0.83	18.75±12.13		7.8±0.15	3.71±0.03	26.79±0.99	3.11±0.14	0.21±0.01	70.2±1.37	22.06±0.36	26.94±1.29	37.18±0.32	26.89±1.55	68.25±1.25	10.13±0.15	350.62±5.55	3.32±0.13	14.19±0.4	0.45±0.01	0.54±0.01	0±0	0±0
Rubra	CZ_19	01Z5000134	Rubra	FE	3	3	9	5	101.2±8.09	70	6.42±6.05	7±8.49	38.6±17.53	21.4±10.61	24.59	9.58±0.19	0.45±0.02	25.06±0.67	2.33±0.03	0.37±0	43.78±0.49	37.17±0.12	21.58±0.07	102.64±2.9	43.94±0.61	35.21±0.96	34.12±1.93	185.65±2.01	1.9±0.03	13.93±0.54	0.22±0.01	0.4±0.01	3.16±0.81	16.06±2.99
Rubra	CZ_20	01Z5000134	Rubra	FE	7	3	5	4	124.1±12.76	82	5.42±0.6	5.86±0.61	2.9±0.94	16.7±7.67	15.5	4.08±0.04	0.29±0.07	18.89±0.53	4.16±0.11	0.49±0.01	26.21±0.63	43.5±1.26	34.25±1.29	68.28±3.16	47.54±2.33	42.81±2.66	30.93±0.92	245.63±14.63	3.32±0.04	8.36±0.31	0.18±0.01	0.57±0.01	2.49±0.72	14.59±1.01
Rubra	CZ_21	01Z5000134	Rubra	FE	9	6	3	3	116.8±10.91	87	5.36±8.21	5.26±10.13	4.4±1.86	32.7±19.59	26.1	6.73±0.17	0.88±0.12	23.57±0.15	0.87±0.02	0.38±0	60.61±1.49	31.92±0.48	41.18±2.3	76.83±0.71	44.8±1.47	72.15±1.52	42.67±1.32	294.28±7.75	2.28±0.09	10.25±0.26	0.3±0.01	0.58±0.01	3.92±1.62	14.44±1.53
Sibiryachka	CZ_19	01Z5000010	Sibiryachka	FE	3	3	9	5	109.2±11.82	70	5.78±10.27	5.7±14.94	87.4±20.95	25.8±13.93	28.96	3.92±0.05	0.22±0.07	21.99±0.37	0.99±0.04	0.17±0	77.64±0.4	13.2±0.13	10.36±0.23	41.4±0.16	16.36±0.14	41.4±0.31	6.03±0.12	139.77±2.33	0.71±0.01	1.5±0.05	0.42±0.01	0.17±0	2.79±1.32	12.75±1.26
Sibiryachka	CZ_20	01Z5000010	Sibiryachka	FE	7	5	3	4	113.1±12.19	78	5.38±1.1	6.38±1.46	3.9±0.83	16.7±8.5	21.37	7.48±0.08	1.25±0.02	21.4±0.2	2.55±0.06	0.41±0.01	72.69±0.53	58.75±0.44	45.91±0.52	94.95±0.47	67.34±1.05	71.05±0.81	7.39±0.29	225.35±1.21	4.39±0.05	6.13±0.06	0.29±0.01	0.37±0.01	3.43±1.27	14.31±0.94
Sibiryachka	CZ_21	01Z5000010	Sibiryachka	FE	3	5	5	3	130.8±6.45	96	5.1±7.64	5.3±11.75	4.7±0.78	19.4±11.14	30.2	5.82±0.11	0.13±0	16.11±1.16	0.3±0.01	0.11±0.01	52.4±1.02	14.95±0.24	19.53±0.22	32.22±0.68	21.76±1.02	40.91±1.25	4.73±0.22	177.63±3.34	1.51±0.04	3.39±0.19	0.18±0	0.23±0.01	3.50±1.56	12.47±0.21
Skorospelaya	CZ_19	01Z5000061	Skorospelaya	FE	7	5	9	5	91±8.32	70	3.96±6.22	4.28±3.54	25.4±9.18	15.8±8.96	26.09	4.86±0.07	0.01±0	17.9±0.34	0.66±0.04	0.33±0	74.97±0.65	24.03±0.36	17.16±0.12	78.45±0.39	37.58±0.25	31.99±0.72	9.91±0.08	155.97±0.8	0.88±0.01	4.19±0.02	0.34±0.01	0.26±0	2.89±1.18	13.13±1.15
Skorospelaya	CZ_20	01Z5000061	Skorospelaya	FE	5	4	1	4	81.4±12.62	65	5±1.48	5.06±0.93	4.13±0.93	17.25±5.12	14.02	6.34±0.07	0.17±0.01	12.74±0.5	1.39±0.04	0.26±0.01	34.18±1.06	22.28±0.27	13.95±0.44	47.83±1.06	29.34±0.95	40.65±1.02	9.24±0.34	168.56±7.48	3.78±0.06	3.57±0.09	0.17±0.01	0.18±0.01	3.35±1.34	14.38±0.35
Skorospelaya	CZ_21	01Z5000061	Skorospelaya	FE	3	0	0	3	96.5±23.81	49	5±4.47	4.1±3.9	3±1.23	27.5±15.63	0±0	0±0	0±0	0±0	0±0	0±0	0±0	0±0	0±0	0±0	0±0	0±0	0±0	0±0	0±0	0±0	0±0	0±0	0±0	0±0
Spacinska 1	CZ_19	01Z5000070	Spacinska 1	FE	3	3	9	5	112.4±22.29	85	5.98±3.66	6.02±6.21	29±16.74	30.8±15.15	25.69	5.52±0.05	0.19±0.12	31.43±0.42	1.22±0.02	0.28±0	90.86±0.33	14.75±0.03	11.75±0.16	40.17±0.81	18.18±0.25	26.62±0.68	5.7±0.12	222.38±4.52	1.22±0.01	3.26±0.04	0.22±0.01	0.1±0	2.63±0.85	13.53±0.38
Spacinska 1	CZ_20	01Z5000070	Spacinska 1	FE	7	5	3	4	106.6±11.92	78	5.62±0.81	6.14±1.4	3.9±0.83	21.4±10.89	18.14	4.38±0.14	0.15±0	16.89±0.33	0.75±0	0.42±0.01	40.49±0.18	25.23±0.21	17.97±0.27	45.04±1	30.09±0.8	36.19±0.34	3.43±0.21	174.15±3.61	3.18±0.09	2.8±0.35	0.15±0	0.36±0.02	2.94±1.12	14.55±0.34
Spacinska 1	CZ_21	01Z5000070	Spacinska 1	FE	3	5	3	3	121.8±15.77	81	5.62±6.21	5.76±7.55	4.9±0.83	34.4±8.32	26.8	5.44±0.13	0.88±0.03	18.14±0.49	0.66±0.01	0.16±0.01	48.95±1.19	12.99±0.31	14.03±0.34	31.35±0.62	18.46±0.96	63.89±1.53	8.28±0.25	202.49±6.36	2.37±0.09	5.5±0.04	0.33±0.01	0.07±0	3.65±1.65	12.54±0.22
Stoyoama Zairai	CZ_19	01Z5000050	Stoyoama Zairai	FE	7	3	9	5	109.2±9.72	75	5.08±7.39	4.88±5.91	20±10.66	31.6±8.99	24.04	8.86±0.04	0.71±0.03	21.71±0.14	1.12±0.02	0.26±0.01	81.51±1.17	25.1±0.2	17.81±0.26	79.11±0.79	37.8±0.2	27.72±0.11	5.58±0.27	153.92±1.39	1.71±0.04	2.27±0.02	0.62±0.02	0.23±0	3.49±1.42	13.5±0.82
Stoyoama Zairai	CZ_20	01Z5000050	Stoyoama Zairai	FE	5	6	5	4	125.3±8.89	83	6.32±1.59	6.14±1.43	5.4±1.28	21.4±4.32	12.92	8.92±1.07	1.06±0.02	12.79±0.36	1.36±0.04	0.31±0.02	56.6±0.99	40.23±0.58	28.11±0.8	85.76±1.79	62.13±0.19	52.02±0.78	9.92±0.19	164.2±3.52	2.75±0.04	6.63±0.4	0.25±0	0.3±0.01	3.85±1.40	16.03±2.87
Stoyoama Zairai	CZ_21	01Z5000050	Stoyoama Zairai	FE	3	6	3	3	126.8±7.52	71	5.7±7.4	6.3±10.1	4.3±2.15	18.1±10.74	0±0	9.15±0.22	0.31±0.02	24.34±0.62	0.6±0	0.22±0.01	82.38±1.98	49.12±0.97	48.42±1.17	74.14±3.18	50.06±0.74	46.51±1.59	12.91±0.79	326.61±3.52	3.77±0.07	7.62±0.16	0.38±0.01	0.53±0.01	0±0	0±0
Sudtirol Nr. 3	CZ_19	01Z5000072	Sudtirol Nr. 3	FE	3	3	9	5	110±13.84	80	6.22±8.52	6.02±10.34	29.6±8.29	33.2±12.38	27.81	6.86±0.05	0.16±0.07	20.04±0.48	1.16±0.06	0.17±0	62.74±0.77	22.15±0.55	17.22±0.44	64.16±1.84	23.56±0.57	32.63±0.47	6.62±0.2	137.89±2.61	1.17±0.01	4.13±0.08	0.3±0.01	0.2±0.01	2.42±0.94	12.75±1.53
Sudtirol Nr. 3	CZ_20	01Z5000072	Sudtirol Nr. 3	FE	7	4	5	4	113.9±16.78	71	6.28±0.95	6.74±1.18	3.7±0.64	25.2±6.46	18.43	4.17±0.04	0.54±0.05	14.45±0.16	1.95±0.01	0.41±0.01	37.18±0.4	39.66±0.52	33.02±0.41	61.53±0.77	44.19±1.05	68±1.9	9.01±0.38	203.31±1.86	2.77±0.06	4.28±0.04	0.23±0.01	0.5±0	2.60±1.10	12.99±1.47
Sudtirol Nr. 3	CZ_21	01Z5000072	Sudtirol Nr. 3	FE	7	5	3	3	102.2±5.6	86	5.74±10.82	5.4±14.27	4.5±0.67	13.3±6.18	23.6	4.97±0.1	0.05±0.01	11.72±0.23	0.31±0.01	0.15±0	44.75±0.93	11.33±0.25	12.1±0.46	17.45±1.2	12.38±0.71	50.15±1.97	6.21±0.26	144.24±0.95	1.17±0.01	7.91±0.03	0.33±0.01	0.09±0	3.58±1.48	13.43±0.42
Sumcanka	CZ_19	01Z5000060	Sumcanka	FE	7	3	9	5	91.4±5.04	75	5.72±7.57	5.4±4.24	29.4±18.98	16.3±9.4	28.05	4.14±0.06	0.55±0.03	31.14±0.09	3.18±0.07	0.28±0	44±0.53	25.62±0.19	21.08±0.07	62.06±1.41	29.65±0.94	38.83±1.01	5.09±0.21	217.86±4.72	1.3±0.02	3.3±0.03	0.3±0.01	0.26±0.01	3.36±1.48	12.77±1.04
Sumcanka	CZ_20	01Z5000060	Sumcanka	FE	5	7	1	4	66.9±7.99	60	3.62±0.48	3.68±0.55	1.8±0.87	11.1±2.98	15.64	13.83±0.15	0.54±0	18.74±0.22	3.02±0.1	0.62±0.01	56.96±0.39	48.19±0.63	32.1±0.76	66±1.27	44.69±0.39	33.37±0.21	0±0	243.27±2.4	4.68±0.05	10.13±0.32	0.37±0.01	0.51±0.01	3.57±1.69	13.71±0.59
Sumcanka	CZ_21	01Z5000060	Sumcanka	FE	7	-	-	3	61.3±6.87	64	5.22±14.95	5.28±14.58	1.5±0.5	8.75±4.71	17.5	0±0	0±0	0±0	0±0	0±0	0±0	0±0	0±0	0±0	0±0	0±0	0±0	0±0	0±0	0±0	0±0	0±0	0±0	0±0
Sweden-1	CZ_19	01Z5000141	Sweden-1	FE	7	3	9	5	96.2±8.89	75	5.96±4.08	6±4.24	38.2±32.34	11.5±9.75	25.69	13.33±0.18	0.85±0.01	37.5±0.09	1.5±0.01	0.31±0.01	54.15±1.07	29.15±0.21	16.92±0.12	67.6±0.62	30.38±0.28	47.08±0.87	6.94±0.16	148.75±3	3.11±0.05	7.5±0.08	0.34±0.01	0.33±0.01	3.68±1.55	13.91±0.48
Sweden-1	CZ_20	01Z5000141	Sweden-1	FE	7	3	5	4	104.5±6.39	85	6.38±1.67	6.14±2.09	3.8±1.47	13.3±9.76	18.95	6.18±0.7	1.86±0.09	19.74±0.75	3.35±0.01	0.36±0.01	70.02±1.31	36.57±1.2	28.75±0.28	57.5±1.08	41.75±0.21	59.67±0.52	8.85±0.26	304.45±3.9	5.52±0.11	10.4±0.46	0.35±0.02	0.37±0.01	6.95±3.18	17.98±4.82
Sweden-1	CZ_21	01Z5000141	Sweden-1	FE	9	5	3	3	87±9.87	90	5.32±3.87	5.04±3.5	5.1±1.14	13.8±8.32	20	14.68±0.27	3.35±0.19	54.57±2.35	1.44±0.05	0.4±0.02	132.08±2.43	47.02±0.25	42.95±0.39	81.14±0.34	60.16±1.55	60.58±2.24	6.88±0.12	554.23±4.39	4.25±0.06	23.99±0.44	1.82±0.02	0.55±0.01	0±0	0±0
Tempest	CZ_19	01Z5000140	Tempest	FE	7	3	9	5	122.6±26.35	75	5.74±11.83	5.32±4.53	67.2±32.82	15.6±12.96	19.55	13.25±0.07	0.47±0.02	22.22±0.2	1.68±0.05	0.39±0	41.54±0.13	47.08±0.41	27.33±0.24	91.56±1.32	40.5±0.56	55.62±0.99	7.19±0.33	132.46±1.91	1.22±0.05	7.15±0.06	0.45±0.01	0.62±0.01	3.61±1.66	14.26±0.49
Tempest	CZ_20	01Z5000140	Tempest	FE	7	5	5	4	134.3±11.31	83	6.94±0.78	7.42±0.62	2.6±1.28	7.89±7.13	6.95	17.8±0.15	2.43±0.02	30.68±0.84	6.14±0.06	1.15±0.01	89.16±0.89	36.9±0.45	38.27±0.71	174.57±3.26	69.86±39.92	31.23±12.57	18.31±0.63	494.99±10.66	9.42±0.1	15.63±0.22	0.85±0.01	2.22±0.05	3.70±1.15	17.05±1.48
Tempest	CZ_21	01Z5000140	Tempest	FE	7	6	5	3	127.4±16.65	106	5.16±10.13	4.6±9.4	7±1.1	23.5±9.15	19.62	12.4±0.16	0.57±0.11	61.11±0.9	0.92±0.01	0.3±0	111.56±1.47	32.89±1.02	31.82±0.31	79.76±2.62	43.45±0.22	34.52±0.46	16.41±0.36	257.24±4.89	3.63±0.04	8.48±0.14	0.67±0.01	0.57±0	4.13±1.75	13.7±1.67
Tokushima Zairai	CZ_19	01Z5000047	Tokushima Zairai	FE	7	3	9	5	84.8±17.7	75	4.84±3.88	5.62±7.94	50.2±18.88	23.3±14.3	28.41	5.55±0.07	0.59±0.1	26.18±0.22	2.21±0.08	0.29±0	93.93±0.53	28.05±0.45	27.1±0.27	101.42±1.15	47.78±1.55	56.49±1.09	9.51±0.15	160.55±1.94	1.67±0.03	2.9±0.06	0.53±0.01	0.17±0.01	3.43±1.25	13.28±0.43
Tokushima Zairai	CZ_20	01Z5000047	Tokushima Zairai	FE	7	4	3	4	155.9±16.58	84	5.68±0.97	5.84±1.14	4.5±0.5	7.89±5.34	18.67	6.49±2.25	0.74±0.05	20.79±0.17	2.77±0.04	0.38±0	64.19±0.56	59.45±0.17	42.94±0.38	72.19±1.17	52.16±1.38	47.1±0.87	11.36±0.58	193.68±1.4	5.27±0.08	6.58±0.45	0.25±0	0.32±0.01	3.47±1.27	15.27±0.94
Tokushima Zairai	CZ_21	01Z5000047	Tokushima Zairai	FE	3	6	3	3	146.7±11.87	87	5.88±6.62	5.58±4.26	4.4±1.28	28.6±12.38	28.23	8.23±0.24	1.96±0.08	26.06±0.94	0.71±0.02	0.15±0	74.07±2.16	35.55±0.44	34.71±0.78	78.94±1.54	52.56±2.06	51.23±2.86	11.64±0.18	200.73±13.96	3.14±0.16	5.11±0.09	0.38±0.01	0.3±0.01	3.67±1.59	13.6±0.88
Vychodoslovenska krajova	CZ_19	01Z5000069	Vychodoslovenska krajova	FE	7	3	9	5	93.8±6.82	85	5.72±6.49	6.2±9.82	32.8±16.24	26.7±17.04	27.21	5.68±0.09	0.22±0.01	23.27±0.4	0.52±0.02	0.23±0	49.66±0.53	29.01±0.31	19.61±0.32	75.61±0.66	30.2±0.54	38.61±1.01	7.35±0.17	167.6±2.23	1.79±0.02	2.69±0.04	0.22±0.01	0.36±0.01	3.43±1.56	13.48±1.09
Vychodoslovenska krajova	CZ_20	01Z5000069	Vychodoslovenska krajova	FE	5	7	1	4	76.33±5.62	70	5.32±0.89	6.1±1.4	1.4±0.49	13.1±4.37	20.46	9.07±0.15	1.33±0.05	25.12±0.56	2.07±0.01	0.56±0.02	54.48±1.29	42.95±0.7	29.64±0.49	91.56±2.41	59.2±1.34	47±1.89	6.41±0.04	200.46±5.42	2.43±0.02	6.53±0.46	0.27±0.01	0.75±0.03	3.24±1.26	15.03±1
Vychodoslovenska krajova	CZ_21	01Z5000069	Vychodoslovenska krajova	FE	5	5	3	3	99±11.1	80	5.18±10.15	5.14±6.97	5.2±0.87	35.2±9.26	27.05	7.3±0.12	0.68±0.02	30.41±0.48	0.44±0.01	0.21±0.01	65.73±1.1	22.6±0.38	23.27±0.72	59.26±1.91	35.75±1.64	77.63±1.36	9.78±0.36	233.9±0.52	2.82±0.03	9.38±0.26	0.4±0	0.3±0.01	3.70±1.72	12.7±0.28
Yaita Zairai	CZ_19	01Z5000049	Yaita Zairai	FE	7	3	9	5	131.8±20.47	65	6.06±13.57	6.22±14.02	70.4±26.28	22.7±6.47	28.13	5.55±0.09	0.89±0.02	29.92±0.23	1.28±0.07	0.28±0.01	86.5±1.34	6.43±0.02	6.44±0.17	22.32±0.08	9.31±0.04	32.75±0.58	5.01±0.22	160.4±2.34	1.28±0.02	1.75±0.01	0.37±0.03	0.07±0	3.39±1.32	13.38±0.22
Yaita Zairai	CZ_20	01Z5000049	Yaita Zairai	FE	5	5	5	4	131.6±7.06	94	5.8±1.15	5.92±1.05	4.4±1.36	13.1±4.31	17.82	11.38±0.21	2.44±0.04	38.92±0.93	2.93±0.11	0.45±0.01	62.86±0.67	53.49±1.03	41.58±1.38	84.27±2.44	60.83±1.79	80.73±1.85	12.69±0.27	199.27±4.24	3.58±0.08	8.74±0.29	0.31±0.01	0.26±0	3.36±1.30	14.21±0.87
Yaita Zairai	CZ_21	01Z5000049	Yaita Zairai	FE	3	5	5	3	121.4±16.97	70	6.02±9.41	5.98±12.25	5.3±1.42	32.1±12.77	25.89	5.56±0.25	0.99±0.01	20.66±0.96	0.7±0.05	0.17±0.01	50.06±2.24	5.72±0.24	5.34±0.2	11.86±0.39	6.9±1.53	56.46±0.67	18.12±0.51	239.95±10.89	3.03±0.05	6.12±0.05	0.29±0.01	0.04±0	4.21±1.71	14.91±2.88
Zamira_CV	CZ_19	commercial variety	Zamira	FE	5	3	9	5	0±0	0	0±0	0±0	0±0	0±0	0	3.73±0.06	0.04±0.03	14.33±0.12	0.35±0.05	0.25±0.01	33.48±0.21	10.08±0.12	7.55±0.22	27.97±0.49	14.63±0.27	0±0	4.67±0.27	137.73±1.83	0.76±0.03	0.66±0.01	0.42±0.01	0.5±0.01	3.19±1.30	13.49±0.8
Zamira_CV	CZ_20	commercial variety	Zamira	FE	7	4	3	4	132.7±19.92	70	6.14±1.13	6.7±1.51	4.3±0.64	16.5±10.02	8.43	6.42±0.12	0.09±0.01	21.8±0.38	1.14±0.03	0.45±0.01	39.72±0.69	21.05±0.55	10.53±0.09	44.22±0.49	25.32±0.51	24.42±0.49	1.95±0.15	581.32±7.42	1.72±0.05	5.94±0.05	0.18±0.01	0.39±0.01	2.87±1.17	14.05±1
Zamira_CV	CZ_21	commercial variety	Zamira	FE	7	6	5	3	35.5±9.95	95	5.14±10.37	5.54±8.52	3.75±0.83	9.75±10.97	23.47	14.45±1.11	1.91±0.1	54.45±4.15	0.8±0.04	0.28±0.02	130.03±10.01	31.8±1.64	29.81±1.34	43.16±1.03	26.87±0.93	48.2±2.01	16.82±0.08	280.22±3.7	1.88±0.04	9.83±0.1	0.78±0.02	0.45±0	6.24±3.24	13.78±2.14
Zita_CV	CZ_19	commercial variety	Zita	FE	5	3	9	5	118±15.19	55	6.88±7.65	5.98±11.37	45.6±13.34	21.3±9.46	22.82	3.84±0.33	1.17±0.01	24.39±1.04	5.17±0.06	0.17±0.01	66.95±3.02	25.05±0.69	23.95±0.38	50.13±1.71	28.71±0.14	42.49±1.11	7.66±0.38	155.8±3.04	0.8±0.03	1.41±0.07	0.32±0.04	0.16±0.01	3.17±0.91	14.8±2.57
Zita_CV	CZ_20	commercial variety	Zita	FE	7	6	5	4	149.2±26.2	65	6.68±0.9	6.84±0.99	4.1±1.22	11.4±5.24	7.31	20.72±0.23	1.17±0.01	26.6±0.26	2.08±0.04	0.57±0	61.81±0.7	29.59±0.11	34.55±0.52	118.19±1.34	94.54±1.71	36.51±0.59	15.33±0.39	259.82±4.58	2.79±0.09	10.25±0.39	0.38±0.01	0.75±0.02	4.51±1.55	17.64±3.12
Zita_CV	CZ_21	commercial variety	Zita	FE	3	4	3	3	87.8±17.94	94	5.2±7.62	5.38±10.32	5.3±0.9	36±7.28	24.38	12.92±0.14	3.59±0.27	52.23±0.86	1.53±0.03	0.32±0.01	116.31±1.27	28.26±1.09	41.45±1.32	109.1±6.27	100.87±1.16	84.88±4.28	24.63±1.54	421.71±6.63	5.13±0.12	12.51±0.32	0.5±0.02	0.36±0.02	4.12±1.72	13.43±1.46
Zoe_CV	CZ_19	commercial variety	Zoe	FE	5	3	9	5	126.8±17.63	60	7.06±1.63	8.14±15.83	62.8±24.52	20.2±8.15	23.55	1.16±0.15	0.07±0.01	16.21±0.52	0.42±0.05	0.11±0.01	45.8±1.05	10.51±0.57	10.96±0.86	25.42±0.63	16.86±1.1	8.78±0.73	1.52±0.15	81.75±5.23	0.39±0.02	0.52±0.04	0.12±0.04	0.12±0	3.22±1.10	14.07±0.74
Zoe_CV	CZ_20	commercial variety	Zoe	FE	5	6	5	4	131.1±24.4	50	6.9±0.74	8.3±1.03	3.8±0.98	15.9±6.58	7.91	7.84±0.06	0.15±0.02	11.2±0.15	0.55±0.03	0.41±0.01	34.14±0.48	26.52±0.12	16.18±0.36	43.61±0.66	29.94±0.15	44.46±1.08	5.29±0.18	157.72±3.61	1.71±0.02	3.96±0.11	0.19±0	0.37±0.01	2.78±0.92	14.79±1.31
Zoe_CV	CZ_21	commercial variety	Zoe	FE	3	5	3	3	100.7±8.84	96	5.52±8.93	5.16±10.07	4.6±1.02	28.3±7.58	27.11	7.05±0.08	0.52±0.06	21.43±0.09	0.33±0.01	0.13±0	63.45±0.72	11.3±0.6	9.01±0.57	30.32±0.94	12.4±1.29	79.14±3.64	4.91±0.03	113.36±1.61	1.85±0.06	4.16±0.08	0.37±0	0.12±0	3.88±1.79	12.86±0.4
