# Supplementary material for: The Diversity of Morphological Traits and Seed Metabolomic Composition in Buckwheat Genetic Resources
Source: Plants (Basel). 2025 Mar 13;14(6):903. doi: 10.3390/plants14060903 (PMC11945147; doi:10.3390/plants14060903)
Supplement: Supplementary file 1 [file plants-14-00903-s001.zip › Table S3.xlsx]

## Sheet: List of acc.
	No.	ID	Name	Species	Country of Origin	Country name	Continent	Area	Acquisition Date	Holding institute
	1	01Z5000001	Aelita	FE	SUN	Former Soviet Union	Europe/Asia	East Europe/North Asia	1992	CZE122
	2	01Z5000004	Chishiminskaya	FE	SUN	Former Soviet Union	Europe/Asia	East Europe/North Asia	1992	CZE122
	3	01Z5000006	Krasnostreletskaya	FE	SUN	Former Soviet Union	Europe/Asia	East Europe/North Asia	1992	CZE122
	4	01Z5000007	Lada	FE	SUN	Former Soviet Union	Europe/Asia	East Europe/North Asia	1992	CZE122
	5	01Z5000010	Sibiryachka	FE	SUN	Former Soviet Union	Europe/Asia	East Europe/North Asia	1992	CZE122
	6	01Z5000013	Alaya 846	FE	UKR	Ukraine	Europe	East Europe	1996	CZE122
	7	01Z5000017	Monori	FE	UKN	unknown	-	-	1992	CZE122
	8	01Z5000018	Lehnicka krajova	FE	SVK	Slovakia	Europe	Central Europe	1996	CZE122
	9	01Z5000046	Iwate Zairai (MIDOU)	FE	JPN	Japan	Asia	East Asia	1992	CZE122
	10	01Z5000047	Tokushima Zairai	FE	JPN	Japan	Asia	East Asia	1992	CZE122
	11	01Z5000049	Yaita Zairai	FE	JPN	Japan	Asia	East Asia	1992	CZE122
	12	01Z5000050	Stoyoama Zairai	FE	JPN	Japan	Asia	East Asia	1992	CZE122
	13	01Z5000051	Botansoba	FE	JPN	Japan	Asia	East Asia	1992	CZE122
	14	01Z5000052	Hara Zairai	FE	JPN	Japan	Asia	East Asia	1992	CZE122
	15	01Z5000055	Arihira Zairai	FE	JPN	Japan	Asia	East Asia	1992	CZE122
	16	01Z5000058	Ballada	FE	SUN	Former Soviet Union	Europe/Asia	East Europe/North Asia	1993	CZE122
	17	01Z5000059	Krupinka	FE	SUN	Former Soviet Union	Europe/Asia	East Europe/North Asia	1993	CZE122
	18	01Z5000060	Sumcanka	FE	SUN	Former Soviet Union	Europe/Asia	East Europe/North Asia	1993	CZE122
	19	01Z5000061	Skorospelaya	FE	SUN	Former Soviet Union	Europe/Asia	East Europe/North Asia	1993	CZE122
	20	01Z5000063	Pyra	FE	CSK	Czechoslovakia	Europe	Central Europe	1993	CZE122
	21	01Z5000065	Hruszowska	FE	POL	Poland	Europe	Central Europe	1994	CZE122
	22	01Z5000066	Prego	FE	DEU	Germany	Europe	Central Europe	1994	CZE122
	23	01Z5000067	Chernigovskaya 17	FE	UKR	Ukraine	Europe	East Europe	1996	CZE122
	24	01Z5000069	Vychodosl. krajova	FE	SVK	Slovakia	Europe	Central Europe	1996	CZE122
	25	01Z5000070	Spacinska 1	FE	SVK	Slovakia	Europe	Central Europe	1996	CZE122
	26	01Z5000071	Dozhdik	FE	BLR	Belarus	Europe	East Europe	1996	CZE122
	27	01Z5000072	Sudtirol Nr. 3	FE	POL	Poland	Europe	South Europe	1996	CZE122
	28	01Z5000095	Kora-I	FE	POL	Poland	Europe	Central Europe	1996	CZE122
	29	01Z5000111	Emka-I	FE	ITA	unknown	-	-	1996	CZE122
	30	01Z5000112	Gema	FE	POL	Poland	Europe	Central Europe	1996	CZE122
	31	01Z5000113	Lopfe	FE	UKN	unknown	-	-	1996	CZE122
	32	01Z5000123	Kara-Dag-I	FE	UKR	Ukraine	Europe	East Europe	2001	CZE122
	33	01Z5000127	Jana	FE	UKR	Ukraine	Europe	East Europe	2001	CZE122
	34	01Z5000128	Panda-I	FE	RUS	Russian Federation	Europe/Asia	East Europe/North Asia	2003	CZE122
	35	01Z5000129	Luba	FE	RUS	Russian Federation	Europe/Asia	East Europe/North Asia	2003	CZE122
	36	01Z5000131	Ceska krajova	FE	CSK	Czechoslovakia	Europe	Central Europe	2003	CZE122
	37	01Z5000133	Roksolana	FE	RUS	Russian Federation	Europe/Asia	East Europe/North Asia	2003	CZE122
	38	01Z5000137	Pulawska II	FE	POL	Poland	Europe	Central Europe	1982	NE9
	39	01Z5000134	Rubra	FE	RUS	Russian Federation	Europe/Asia	East Europe/North Asia	2003	CZE122
	40	01Z5000140	Tempest	FE	CAN	Canada	America	North America	2003	CZE122
	41	01Z5000141	Sweden-1	FE	SWE	Sweden	Europe	North Europe	2003	CZE122
	42	01Z5000143	CD 7272	FE	CSK	Czechoslovakia	Europe	Central Europe	2003	CZE122
	43	commercial variety	Bamby	FE	AUT	Austria	Europe	Central Europe	2003	n.a.
	44	commercial variety	Billy	FE	AUT	Austria	Europe	Central Europe	2003	n.a.
	45	commercial variety	Čebelica	FE	SVN	Slovenia	Europe	Central Europe	2005	n.a.
	46	commercial variety	Eva	FE	SVN	Slovenia	Europe	Central Europe	2020	n.a.
	47	commercial variety	Kora-II	FE	POL	Poland	Europe	Central Europe	1989	n.a.
	48	commercial variety	La Harpe	FE	FRA	France	Europe	West Europe	1994	n.a.
	49	commercial variety	Panda-II	FE	POL	Poland	Europe	Central Europe	2003	n.a.
	50	commercial variety	Zita	FE	CZE	Czech Republic	Europe	Central Europe	2009	n.a.
	51	commercial variety	Zoe	FE	CZE	Czech Republic	Europe	Central Europe	2010	n.a.
	52	commercial variety	Hruszowska	FE	POL	Poland	Europe	Central Europe	1994	CZE122
	53	commercial variety	Zamira	FE	CZE	Czech Republic	Europe	Central Europe	2018	CZE122
